# Supplementary material for: Tuning the Mesopore Structure of Polyethylene Glycol Terephthalate (PET)-Derived Hard Carbon for High-Capacity Sodium-Ion Batteries
Source: Materials (Basel). 2025 Mar 5;18(5):1166. doi: 10.3390/ma18051166 (PMC11902079; doi:10.3390/ma18051166)
Supplement: Supplementary file 1 [file materials-18-01166-s001.zip]

Archive with 1 entries (1 files):
- materials-3496641-supplementary.pdf
